# Supplementary material for: Influence of Tumor Immune Infiltration on Immune Checkpoint Inhibitor Therapeutic Efficacy: A Computational Retrospective Study
Source: Front Immunol. 2021 Jun 17;12:685370. doi: 10.3389/fimmu.2021.685370 (PMC8248490; doi:10.3389/fimmu.2021.685370)
Supplement: Supplementary file 1 [file DataSheet_1.xlsx]

## Sheet: S1
Table-S1: Summary of ICI studies.
ICB Cohorts		Data Public Available							# of Patients (Not Available)	# of Patients (Included)*	PMID	Cancer type	drug	Remark
	Study name ultlized in this study	Transcriptome	Transcriptome accession number or download link	CIBERSORT results	Response Outcome	Response download link	Survival Outcome	Survival download link
Chen et al., Cancer Discov 2016	Chen2016	Yes	Paper Supplementary Table	\	Yes	Paper Supplementary Table	\			30	27301722	Melanoma	CTLA4/PD-1 blockade	Expression of 795 immune related genes.
Hugo et al., Cell 2016	Hugo2016	Yes	GSE78220	\	Yes	Paper Supplementary Table	OS	Paper Supplementary Table		26	28129544	Melanoma	Anti-PD-1 blockade	Genome-wide gene expression data.
Prat et al., Cancer Res 2017	Prat2017	Yes	GSE93157	\	Yes	Paper Supplementary Table	PFS	Paper Supplementary Table		33	28487385	Non–small cell lung, Head and neck squamous Cell, and Melanoma	PD-1 blockade	730 immune-related genes and 40 housekeeping genes.
Nathanson et al., Cancer Immunol Res 2017	Nathanson2017	Yes	Paper Supplementary Table	\	Yes	Paper Supplementary Table	OS	Paper Supplementary Table		8	27956380	Melanoma	CTLA-4 blockade	Genome-wide gene expression data.
Riaz et al., Cell 2017	Riaz2017	Yes	GEO：GSE91061	\	Yes	Paper Supplementary Table	OS	Paper Supplementary Table		25	29033130	Melanoma	PD-1 blockade	Genome-wide gene expression data.
Kim et al., Nat Medicine 2018	Kim2018	Yes	PRJEB25780	\	Yes	Paper Supplementary File	\			45	30013197	Gastric cancer	PD-1 blockade	Genome-wide gene expression data.
Gide et al., Cancer Cell 2019	Gide2019	Yes	PRJEB23709	\	Yes	Paper Supplementary Table (1); Paper Supplementary Table (2)	OS,PFS	Paper Supplementary Table (1); Paper Supplementary Table (2)		73	30753825	Melanoma	Anti-PD-1/Anti-CTLA-4	Genome-wide gene expression data.
Uppaluri et al.,Cli Cancer Res 2020	Uppaluri2020	No	NCT02296684	Yes (absolute mode)	Yes	Paper Supplementary Table	\			20	32665297	Head and Neck Cancer	PD-1blockade
Braun et al., Nat Medicine 2020	Braun2020	Yes	Paper Supplementary Table	\	Yes	Paper Supplementary Table	OS,PFS	Paper Supplementary Table		181		Clear cell renal cell carcinoma	PD-1 blockade
Mariathasan et al., Nature 2018	Mariathasan2018	Yes	data were provied with R package IMvigor210CoreBiologies	\	Yes	data were provied with R package IMvigor210CoreBiologies	OS	data were provied with R package IMvigor210CoreBiologies		348	29443960	Urothelial cancer	PD-L1 blockade	data were provied with R package IMvigor210CoreBiologies
McDermott et al., Nat Medicine 2018		No			Yes		No		263	\	29867230	Renal cell carcinoma	(anti-PD-L1) and anti-VEGF	Data was not publically released
Zhao et al., Nat Medicine 2019		No			Yes		Yes		44	\	30742119	Glioma		Data was not publically released
Miao et al., Science 2018		Yes			Yes		Yes		33	\	29301960	Clear cell renal cell carcinoma	anti–PD-1	Data was not publically released
Van Allen et al., Science 2015		Yes			Yes		Yes		42	\	26359337	Metastatic melanoma	CTLA-4 blockade	Data was not publically released
Ayers et al., J Clin Invest 2017		No			No		No		81	\				Data was not publically released
Rodig et al., Sci Transl Med 2018		No			No		No		181	\				Only released processed data related to the study.
Cristescu et al., Science 2018		No			No		No		315	\				Only expression of a few genes (n=29) available
Abbreviations:OS:overall survival; PFS:Progression-free survival; \- not available;
*Samples treated with ICB and with matched mRNA data.

## Sheet: S2
Table-S2: Distributions of clinical characteristics by study.
Study	Chen2016&		Hugo2016		Prat2017		Nathanson2017		Riaz2017		Kim2018		Mariathasan2018		Gide2019$		Uppaluri2020		Braun2020
Sample size*	30		26		33		8		25		45		348		73		20		181
	No.	%	No.	%	No.	%	No.	%	No.	%	No.	%	No.	%	No.	%	No.	%	No.	%
Age ( (mean±sd,year)	55.56 (12.73)		61.19 (12.72)		56.58 (11.64)		60.13 (10.87)		\		\		\		59.69 (13.23)		\		61.32 (11.00)
Gender
Female	8	26.6667	8	30.7692	8	24.2424	4	50	\	\	\	\	76	21.8391	18	24.6575	\	\	44	24.3094
Male	17	56.6667	18	69.2308	25	75.7576	4	50	\	\	\	\	272	78.1609	30	41.0959	\	\	137	75.6906
Unknown	0	0	0	0	0	0	0	0	25	100	45	100	0	0	0	0	20	100	0	0
OS (mean±sd,year)	\		1.48(0.86)		\		1.44 (1.18)		1.70 (1.09)		\		0.85 (0.64)		1.67 (1.03)		\		2.38 (1.79)
death	\	\	11	42.3077	\	\	5	62.5	18	72	\	\	232	66.6667	23	31.5068	\	\	123	67.9558
alive	\	\	15	57.6923	\	\	3	37.5	7	28	\	\	116	33.3333	25	34.2466	\	\	58	32.0442
Unknown	25	100	0	0	33	100	0	0	0	0	45	100	0	0	0	0	20	100	0	0
PFS (mean±sd,year)	\		\		0.73 (0.73)		\		\		\		\		_		\		0.71 (1.03)
Progression	\	\	\	\	22	66.6667	\	\	\	\	\	\	\	\	_	_	\	\	159	87.8453
Progression-free	\	\	\	\	11	33.3333	\	\	\	\	\	\	\	\	_	_	\	\	22	12.1547
Unknown	25	100	26	100	0	0	8	100	25	100	45	100	348	100	63	100	20	0	0	0
Abbreviations:OS:overall survival; PFS:Progression-free survival; \- not available
*Samples treated with ICB and with matched mRNA data.
$25 samples form Gide2019 have response information to PD1 and PD1+CTLA4 treatments and mRNA information generated with pre-treatment biospecimens; The OS information for these above samples are unique.
&5 samples for Chen 2016 have response information to PD1 and CTLA4 treatments and mRNA information generated with pre-treatment biospecimens, respectively.

## Sheet: S3
Table-S3: Univariate and multivariable models for immune cells of melanoma.
Table a: Univariate logistic regression analysis for response of clinical covarites in the melanoma dataset.
Variable	Characteristic	OR	95% CI of OR		P-value
			Lower	Upper
Age	Continuous	1.01646	0.990428	1.04412	0.222
Gender	male vs female	0.852229	0.353798	1.42444	0.337
Table b: Multivariable logistic regression analysis for response adjusted for clinical covariates in the melanoma dataset. Selected immune cell subsets are those significantly associated with response in univariable analysis.
Variable	Characteristic	HR	95% CI of HR		P-value
			Lower	Upper
T cells CD4 memory activated	Quartiles	1.59264	1.16755	2.20037	0.00383
T cells follicular helper	Quartiles	1.38806	0.997686	1.95067	0.05392
T cells CD4 memory resting	Quartiles	0.812321	0.565591	1.16073	0.2546
Macrophages M1	Quartiles	1.26099	0.892266	1.78784	0.18854
Mast cells resting	Quartiles	0.83172	0.60302	1.14583	0.25819
T cells CD8	Quartiles	0.92037	0.626802	1.3409	0.66722
Observations	160
Table c: Multivariable logistic-regression model for response based on penalised maximum likelihood estimation in the melanoma dataset.
Variable	Characteristic	HR*
B cells naive	Quartiles
B cells memory	Quartiles	1.11158
Plasma cells	Quartiles	\
T cells CD8	Quartiles	1.07132
T cells CD4 naïve	Quartiles	\
T cells CD4 memory resting	Quartiles	0.860699
T cells CD4 memory activated	Quartiles	1.53726
T cells follicular helper	Quartiles	1.35643
T cells regulatory (Tregs)	Quartiles	\
T cells gamma delta	Quartiles	1.188
NK cells resting	Quartiles	\
NK cells activated	Quartiles	0.693355
Monocytes	Quartiles	1.15201
Macrophages M0	Quartiles	\
Macrophages M1	Quartiles	1.29463
Macrophages M2	Quartiles	0.853967
Dendritic cells resting	Quartiles	\
Dendritic cells activated	Quartiles	0.83257
Mast cells resting	Quartiles	0.996273
Mast cells activated	Quartiles	1.22163
Eosinophils	Quartiles	1.05448
Neutrophils	Quartiles	\
Observations	160
*A statistical significance test has not yet been described for this method; however non-zero values indicate variables with an important contribution to the multi-variable model. Variables with missing estimates do not contribute to the model and correspond to coefficients of zero (hazard ratio of 1).
Table d: Univariate Cox regression analysis for PFS of clinical covarites in the melanoma dataset.
Variable	Characteristic	HR	95% CI of HR		P-value
			Lower	Upper
Age	Continuous	1.001	0.9806	1.022	0.912
Gender	male vs female	1.326	0.7243	2.426	0.361
Table e: Univairate Cox regression analysis for OS of clinical covariates in the melanoma.
Variable	Characteristic	HR	95% CI of HR		P-value
			Lower	Upper
Age	Continuous	1	0.98	1.032	0.66
Gender	male vs female	1.7719	0.8507	3.691	0.127
Table f: Multivariable Cox regression analysis for PFS adjusted for clinical covariates in the melanoma dataset. Selected immune cell subsets are those significantly associated with RFS in univariable analysis
Variable	Characteristic	HR	95% CI of HR		P-value
			Lower	Upper
T.cells.follicular.helper	Quartiles	0.74502	0.5364	1.035	0.0791
Macrophages.M1	Quartiles	0.7931	0.5708	1.102	0.1672
T cells CD8	Quartiles	0.91726	0.6536	1.287	0.6175
T.cells.CD4.naive	Quartiles	1.09379	0.7919	1.511	0.5864
T.cells.CD4.memory.activated	Quartiles	0.8705	0.6514	1.163	0.3484
Observations	81
Events	48
Table g: Multivariable Cox regression analysis for OS adjusted for clinical covariates in the melanoma. Selected immune cell subsets are those significantly associated with OS in univariable analysis (p<0.05).
Variable	Characteristic	HR	95% CI of HR		P-value
			Lower	Upper
T cells CD4 memory activated	Quartiles	0.7888	0.603	1.032	0.0832
Macrophages M1	Quartiles	0.8295	0.6392	1.076	0.1596
T cells follicular helper	Quartiles	0.7866	0.6026	1.027	0.0777
Mast.cells.resting	Quartiles	1.1542	0.9022	1.477	0.2539
Observations	408
Events	258
Table h: Multivariable Cox-regression model for PFS based on penalised maximum likelihood estimation in the melanoma dataset.
Variable	Characteristic	HR*
B cells naive	Quartiles	\
B cells memory	Quartiles	\
Plasma cells	Quartiles	\
T cells CD8	Quartiles	\
T cells CD4 naïve	Quartiles	\
T cells CD4 memory resting	Quartiles	\
T cells CD4 memory activated	Quartiles	\
T cells follicular helper	Quartiles	0.823657
T cells regulatory (Tregs)	Quartiles	\
T cells gamma delta	Quartiles	\
NK cells resting	Quartiles	\
NK cells activated	Quartiles	\
Monocytes	Quartiles	\
Macrophages M0	Quartiles	\
Macrophages M1	Quartiles	0.867249
Macrophages M2	Quartiles	\
Dendritic cells resting	Quartiles	1.03618
Dendritic cells activated	Quartiles	\
Mast cells resting	Quartiles	\
Mast cells activated	Quartiles	\
Eosinophils	Quartiles	\
Neutrophils	Quartiles	\
Observations	81
Events	48
Table i: Multivariable Cox-regression model for OS based on penalised maximum likelihood estimation in the melanoma dataset.
Variable	Characteristic	HR*
B cells naive	Quartiles	\
B cells memory	Quartiles	\
Plasma cells	Quartiles	0.954538
T cells CD8	Quartiles	\
T cells CD4 naïve	Quartiles	\
T cells CD4 memory resting	Quartiles	\
T cells CD4 memory activated	Quartiles	0.866062
T cells follicular helper	Quartiles	0.889023
T cells regulatory (Tregs)	Quartiles	\
T cells gamma delta	Quartiles	0.936381
NK cells resting	Quartiles	\
NK cells activated	Quartiles	\
Monocytes	Quartiles	\
Macrophages M0	Quartiles	\
Macrophages M1	Quartiles	0.856827
Macrophages M2	Quartiles	1.12186
Dendritic cells resting	Quartiles	\
Dendritic cells activated	Quartiles	\
Mast cells resting	Quartiles	1.0823
Mast cells activated	Quartiles	\
Eosinophils	Quartiles	\
Neutrophils	Quartiles	\
Observations	102
Events	55
*A statistical significance test has not yet been described for this method; however non-zero values indicate variables with an important contribution to the multi-variable model. Variables with missing estimates do not contribute to the model and correspond to coefficients of zero (hazard ratio of 1).

## Sheet: S4
Table-S4: Univariate and multivariable models for immune cells of urothelial cancer .
Table a: Univariate logistic regression analysis for response of clinical covarites in the urothelial cancer dataset.
Variable	Characteristic	HR	95% CI of HR		P-value
			Lower	Upper
Gender	male vs female	1.54821	0.759426	3.42999	0.251
Table b: Multivariable logistic regression analysis for response adjusted for clinical covariates in the urothelial cancer dataset. Selected immune cell subsets are those significantly associated with response in univariable analysis.
Variable	Characteristic	HR	95% CI of HR		P-value
			Lower	Upper
Macrophages M1	Quartiles	1.1838	0.832114	1.69214	0.3494
T cells CD8	Quartiles	1.34232	0.948227	1.92345	0.1012
T cells CD4 memory activated	Quartiles	1.47009	1.07549	2.03706	0.0176
T cells follicular helper	Quartiles	1.45774	1.08235	1.98556	0.0145
T cells CD4 memory resting	Quartiles	1.03402	0.755259	1.4175	0.8343
Observations	280
Table c: Multivariable logistic-regression model for response based on penalised maximum likelihood estimation in the urothelial cancer dataset.
Variable	Characteristic	HR*
B cells naive	Quartiles	1.04874
B cells memory	Quartiles	\
Plasma cells	Quartiles	\
T cells CD8	Quartiles	1.26104
T cells CD4 naïve	Quartiles	\
T cells CD4 memory resting	Quartiles	\
T cells CD4 memory activated	Quartiles	1.31039
T cells follicular helper	Quartiles	1.23962
T cells regulatory (Tregs)	Quartiles	\
T cells gamma delta	Quartiles	\
NK cells resting	Quartiles	1.22503
NK cells activated	Quartiles	\
Monocytes	Quartiles	\
Macrophages M0	Quartiles	\
Macrophages M1	Quartiles	1.24272
Macrophages M2	Quartiles	\
Dendritic cells resting	Quartiles	0.926414
Dendritic cells activated	Quartiles	\
Mast cells resting	Quartiles	\
Mast cells activated	Quartiles	\
Eosinophils	Quartiles	0.938556
Neutrophils	Quartiles	\
Observations	280
*A statistical significance test has not yet been described for this method; however non-zero values indicate variables with an important contribution to the multi-variable model. Variables with missing estimates do not contribute to the model and correspond to coefficients of zero (hazard ratio of 1).
Table d: Univairate Cox regression analysis for OS of clinical covariates in the urothelial cancer.
Variable	Characteristic	HR	95% CI of HR		P-value
			Lower	Upper
Gender	male vs female	0.8299	0.5989	1.15	0.263
Table e: Multivariable Cox regression analysis for PFS adjusted for clinical covariates in the urothelial cancer dataset. Selected immune cell subsets are those significantly associated with RFS in univariable analysis of PDAC.
Variable	Characteristic	HR	95% CI of HR		P-value
			Lower	Upper
T cells CD8	Quartiles	0.7988	0.6869	0.9289	0.00353
Macrophages M1	Quartiles	0.9361	0.7931	1.1048	0.43447
T cells CD4 memory activated	Quartiles	0.9295	0.808	1.0694	0.30672
T cells follicular helper	Quartiles	0.9068	0.7958	1.0332	0.14182
T cells CD4 naive	Quartiles	1.0363	0.9178	1.1702	0.56462
Eosinophils	Quartiles	1.1144	0.9839	1.2622	0.08816
Observations	81
Events	48
Table f: Multivariable Cox-regression model for OS based on penalised maximum likelihood estimation in the urothelial cancer dataset.
Variable	Characteristic	HR*
B cells naive	Quartiles	\
B cells memory	Quartiles	\
Plasma cells	Quartiles	\
T cells CD8	Quartiles	0.86325
T cells CD4 naïve	Quartiles	\
T cells CD4 memory resting	Quartiles	\
T cells CD4 memory activated	Quartiles	\
T cells follicular helper	Quartiles	\
T cells regulatory (Tregs)	Quartiles	\
T cells gamma delta	Quartiles	\
NK cells resting	Quartiles	\
NK cells activated	Quartiles	\
Monocytes	Quartiles	\
Macrophages M0	Quartiles	\
Macrophages M1	Quartiles	0.92358
Macrophages M2	Quartiles	\
Dendritic cells resting	Quartiles	\
Dendritic cells activated	Quartiles	\
Mast cells resting	Quartiles	\
Mast cells activated	Quartiles	\
Eosinophils	Quartiles	\
Neutrophils	Quartiles	\
Observations	408
Events	258
*A statistical significance test has not yet been described for this method; however non-zero values indicate variables with an important contribution to the multi-variable model. Variables with missing estimates do not contribute to the model and correspond to coefficients of zero (hazard ratio of 1).
